# Supplementary material for: Dosimetry of a Novel 111Indium-Labeled Anti-P-Cadherin Monoclonal Antibody (FF-21101) in Non-Human Primates
Source: Cancers (Basel). 2023 Sep 13;15(18):4532. doi: 10.3390/cancers15184532 (PMC10526467; doi:10.3390/cancers15184532)
Supplement: Supplementary file 1 [file cancers-15-04532-s001.zip]

Archive with 1 entries (1 files):
- cancers-2527598-supplementary.pdf
